# Supplementary material for: Patterning of Particles and Live Cells at Single Cell Resolution
Source: Micromachines (Basel). 2020 May 15;11(5):505. doi: 10.3390/mi11050505 (PMC7281171; doi:10.3390/mi11050505)
Supplement: Supplementary file 1 [file micromachines-11-00505-s001.zip]

Archive with 2 entries (2 files):
- Video S1.mp4
- Video S2.MP4
